# Supplementary material for: Patients with Treatment-Requiring Chronic Graft versus Host Disease after Allogeneic Stem Cell Transplantation Have Altered Metabolic Profiles due to the Disease and Immunosuppressive Therapy: Potential Implication for Biomarkers
Source: Front Immunol. 2018 Jan 24;8:1979. doi: 10.3389/fimmu.2017.01979 (PMC5787552; doi:10.3389/fimmu.2017.01979)
Supplement: Supplementary file 1 [file table_1.xlsx]

## Sheet: UBER-01-16VW
cGVHD and metabolmic profiling
						Fold of Change
Super Pathway	Sub Pathway	Biochemical Name	KEGG	PUBCHEM	HMDB	CGVHD VS NO_CGVHD
Amino Acid	Glycine, Serine and Threonine Metabolism	glycine	C00037	750	HMDB00123	1.0716
		N-acetylglycine		10972	HMDB00532	1.0126
		sarcosine	C00213	1088	HMDB00271	1.5385
		dimethylglycine	C01026	673	HMDB00092	1.3404
		betaine	C00719	247	HMDB00043	1.1457
		serine	C00065	5951	HMDB00187	1.0598
		N-acetylserine		65249	HMDB02931	1.2621
		threonine	C00188	6288	HMDB00167	1.0443
		N-acetylthreonine		152204		1.0937
		O-acetylhomoserine	C01077	439389		1.0294
	Alanine and Aspartate Metabolism	alanine	C00041	5950	HMDB00161	1.1172
		N-acetylalanine	C02847	88064	HMDB00766	1.1568
		N-carbamoylalanine		426409		1.8259
		aspartate	C00049	5960	HMDB00191	1.4333
		N-acetylaspartate (NAA)	C01042	65065	HMDB00812	1.5131
		asparagine	C00152	6267	HMDB00168	1.0945
		N-acetylasparagine		99715	HMDB06028	1.249
	Glutamate Metabolism	glutamate	C00025	611	HMDB00148	1.448
		glutamine	C00064	5961	HMDB00641	1.0022
		N-acetylglutamate	C00624	70914	HMDB01138	1.4287
		N-acetylglutamine	C02716	182230	HMDB06029	1.1047
		4-hydroxyglutamate	C03079	439902	HMDB01344	1.0392
		pyroglutamine*		134508		1.3648
		N-acetyl-aspartyl-glutamate (NAAG)	C12270	5255	HMDB01067	1.0358
		beta-citrylglutamate	C20775	72715786		1.9051
		carboxyethyl-GABA		2572	HMDB02201	1.1082
		S-1-pyrroline-5-carboxylate	C04322	1196	HMDB01301	1.2319
	Histidine Metabolism	histidine	C00135	6274	HMDB00177	0.9801
		1-methylhistidine	C01152	92105	HMDB00001	1.989
		3-methylhistidine	C01152	64969	HMDB00479	1.1642
		N-acetylhistidine	C02997	75619	HMDB32055	1.0237
		N-acetyl-3-methylhistidine*		193270		1.3656
		N-acetyl-1-methylhistidine*		193270		2.5533
		hydantoin-5-propionic acid	C05565	782	HMDB01212	1.3517
		imidazole propionate		70630	HMDB02271	1.0558
		imidazole lactate	C05568	440129	HMDB02320	1.2689
		1-methylimidazoleacetate	C05828	75810	HMDB02820	1.1079
		4-imidazoleacetate	C02835	96215	HMDB02024	1.3084
	Lysine Metabolism	lysine	C00047	5962	HMDB00182	1.0386
		N2-acetyllysine	C12989	92907	HMDB00446	1.8588
		N6-acetyllysine	C02727	92832	HMDB00206	1.0448
		N6,N6,N6-trimethyllysine	C03793	440120	HMDB01325	1.1965
		5-hydroxylysine	C16741	1029	HMDB00450	1.4058
		5-(galactosylhydroxy)-L-lysine				1.3251
		2-aminoadipate	C00956	469	HMDB00510	0.9053
		glutarate (pentanedioate)	C00489	743	HMDB00661	2.1535
		glutarylcarnitine (C5-DC)		71464488	HMDB13130	1.5379
		pipecolate	C00408	849	HMDB00070	1.8402
		6-oxopiperidine-2-carboxylate		3014237	HMDB61705	0.9736
	Phenylalanine and Tyrosine Metabolism	phenylalanine	C00079	6140	HMDB00159	1.2381
		N-acetylphenylalanine	C03519	74839	HMDB00512	1.1494
		phenylpyruvate	C00166	997	HMDB00205	1.0175
		phenyllactate (PLA)	C05607	3848	HMDB00779	1.551
		phenylacetate	C07086	999	HMDB00209	1.6846
		4-hydroxyphenylacetate	C00642	127	HMDB00020	1.4119
		tyrosine	C00082	6057	HMDB00158	1.0352
		N-acetyltyrosine		68310	HMDB00866	1.0723
		4-hydroxyphenylpyruvate	C01179	979	HMDB00707	0.8884
		3-(4-hydroxyphenyl)lactate	C03672	9378	HMDB00755	1.3646
		phenol sulfate	C02180	74426	HMDB60015	0.6776
		vanillactate		160637	HMDB00913	1.4933
		vanillylmandelate (VMA)	C05584	1245	HMDB00291	1.1022
		3-methoxytyrosine		1670	HMDB01434	1.1945
		3-methoxytyramine sulfate				1.4449
		homovanillate (HVA)	C05582	1738	HMDB00118	1.0577
		gentisate	C00628	3469	HMDB00152	1.0439
		5-hydroxymethyl-2-furoic acid	C20448	80642	HMDB02432	0.8081
		dopamine 4-sulfate	C13691	123932	HMDB04148	2.6612
		dopamine 3-O-sulfate	C13690	122136	HMDB06275	2.3951
		p-cresol-glucuronide*		154035	HMDB11686	1.1381
		tyramine O-sulfate		153005	HMDB06409	3.8388
		N-formylphenylalanine		759256		0.8665
		vanillic alcohol sulfate				0.7417
		catechol glucuronide		75124209		1.0482
		thyroxine	C01829	5819	HMDB01918	0.8726
	Tryptophan Metabolism	tryptophan	C00078	6305	HMDB00929	1.049
		indolepropionate		3744	HMDB02302	0.9867
		indoleacetylglutamine		25200879	HMDB13240	0.6783
		indole-3-carboxylic acid	C19837	69867	HMDB03320	1.3207
		3-indoxyl sulfate		10258	HMDB00682	0.9695
		N-acetyltryptophan	C03137	700653	HMDB13713	1.0719
		indolelactate	C02043	92904	HMDB00671	1.123
		indoleacetate	C00954	802	HMDB00197	0.9808
		kynurenine	C00328	161166	HMDB00684	1.2526
		kynurenate	C01717	3845	HMDB00715	1.1817
		N-formylanthranilic acid	C05653	101399	HMDB04089	1.2786
		xanthurenate	C02470	5699	HMDB00881	1.3558
		5-hydroxyindoleacetate	C05635	1826	HMDB00763	1.5511
		serotonin	C00780	5202	HMDB00259	0.8858
		tryptophan betaine	C09213	442106	HMDB61115	1.1669
		C-glycosyltryptophan		10981970		1.179
		N-acetylkynurenine (2)				1.4729
		5-bromotryptophan		96735		0.798
	Leucine, Isoleucine and Valine Metabolism	leucine	C00123	6106	HMDB00687	1.0185
		N-acetylleucine	C02710	70912	HMDB11756	0.9887
		4-methyl-2-oxopentanoate	C00233	70	HMDB00695	1.0106
		alpha-hydroxyisocaproate	C03264	83697	HMDB00746	1.1213
		isovalerate	C08262	10430	HMDB00718	0.9527
		isovalerylglycine		546304	HMDB00678	0.9718
		isovalerylcarnitine (C5)		6426851	HMDB00688	0.9685
		beta-hydroxyisovalerate		69362	HMDB00754	1.2461
		3-methylglutaconate		1551553	HMDB00522	1.1441
		3-methylglutarylcarnitine (2)		128145	HMDB00552	0.9633
		isoleucine	C00407	6306	HMDB00172	1.0345
		3-methyl-2-oxovalerate	C00671	47	HMDB03736	1.075
		alpha-hydroxyisovalerate		99823	HMDB00407	1.1928
		2-methylbutyrylcarnitine (C5)		6426901	HMDB00378	1.0794
		tiglylcarnitine (C5:1-DC)		22833596	HMDB02366	0.9609
		3-hydroxy-2-ethylpropionate		188979	HMDB00396	1.171
		ethylmalonate		11756	HMDB00622	1.0817
		methylsuccinate		10349	HMDB01844	1.1996
		valine	C00183	6287	HMDB00883	1.019
		N-acetylvaline		66789	HMDB11757	1.0064
		3-methyl-2-oxobutyrate	C00141	49	HMDB00019	1.0583
		2-hydroxy-3-methylvalerate		164623	HMDB00317	1.3346
		isobutyrylcarnitine (C4)		168379	HMDB00736	1.1986
		isobutyrylglycine		10855600	HMDB00730	1.2246
		3-hydroxyisobutyrate	C06001	87	HMDB00336	1.1035
		2,3-dihydroxy-2-methylbutyrate		301941	HMDB29576	1.466
	Methionine, Cysteine, SAM and Taurine Metabolism	methionine	C00073	6137	HMDB00696	1.1214
		N-acetylmethionine	C02712	448580	HMDB11745	0.9097
		N-formylmethionine	C03145	439750	HMDB01015	1.0324
		S-methylmethionine	C05319	458	HMDB38670	1.3959
		methionine sulfone		69961		0.9912
		methionine sulfoxide	C02989	158980	HMDB02005	1.2562
		cystathionine	C02291	439258	HMDB00099	1.7674
		alpha-ketobutyrate	C00109	58	HMDB00005	0.7459
		cysteine	C00097	5862	HMDB00574	1.0025
		S-methylcysteine		24417	HMDB02108	1.1031
		S-methylcysteine sulfoxide		82142	HMDB29432	1.0734
		cysteine s-sulfate	C05824	115015	HMDB00731	1.3139
		cystine	C00491	67678	HMDB00192	1.1851
		cysteine sulfinic acid	C00606	109	HMDB00996	1.2653
		hypotaurine	C00519	107812	HMDB00965	1.0873
		taurine	C00245	1123	HMDB00251	1.4388
		N-acetyltaurine		159864		1.1762
	Urea cycle; Arginine and Proline Metabolism	arginine	C00062	232	HMDB00517	1.133
		urea	C00086	1176	HMDB00294	1.1961
		ornithine	C00077	6262	HMDB03374	1.206
		2-oxoarginine*	C03771	558	HMDB04225	1.4427
		citrulline	C00327	9750	HMDB00904	1.1595
		homoarginine	C01924	9085	HMDB00670	0.9126
		homocitrulline	C02427	65072	HMDB00679	1.2476
		proline	C00148	145742	HMDB00162	1.0256
		dimethylarginine (SDMA + ADMA)	C03626	123831	HMDB01539	1.1252
		N-acetylarginine	C02562	67427	HMDB04620	1.3157
		N-acetylcitrulline	C15532	656979	HMDB00856	1.6431
		N-delta-acetylornithine		9920500		1.0898
		N2,N5-diacetylornithine		10398396		1.4592
		trans-4-hydroxyproline	C01157	5810	HMDB00725	1.1449
		pro-hydroxy-pro		11673055	HMDB06695	1.0725
		N-methylproline		557		1.647
		argininate*		160437	HMDB03148	1.2385
	Creatine Metabolism	guanidinoacetate	C00581	763	HMDB00128	1.1058
		creatine	C00300	586	HMDB00064	0.7872
		creatinine	C00791	588	HMDB00562	1.1084
	Polyamine Metabolism	spermidine	C00315	1102	HMDB01257	1.6472
		acisoga		129397		1.1015
		N1,N12-diacetylspermine	C03413	132680	HMDB02172	1.624
		5-methylthioadenosine (MTA)	C00170	439176	HMDB01173	1.5409
		N-acetylputrescine	C02714	122356	HMDB02064	1.2085
		4-acetamidobutanoate	C02946	18189	HMDB03681	1.3407
	Guanidino and Acetamido Metabolism	4-guanidinobutanoate	C01035	500	HMDB03464	1.6718
		guanidinosuccinate	C03139	97856	HMDB03157	1.2438
	Glutathione Metabolism	cysteine-glutathione disulfide		4247235	HMDB00656	0.5708
		cysteinylglycine	C01419	439498	HMDB00078	0.9273
		cys-gly, oxidized		333293		0.9966
		5-oxoproline	C01879	7405	HMDB00267	1.1279
		2-aminobutyrate	C02261	439691	HMDB00650	1.0231
		2-hydroxybutyrate/2-hydroxyisobutyrate				0.979
Peptide	Gamma-glutamyl Amino Acid	gamma-glutamylalanine		440103	HMDB29142	1.1373
		gamma-glutamylglutamate	C05282	92865	HMDB11737	1.3609
		gamma-glutamylglutamine	C05283	150914	HMDB11738	0.9719
		gamma-glutamylglycine		165527	HMDB11667	1.1911
		gamma-glutamylhistidine		7017195		1.1688
		gamma-glutamylisoleucine*		14253342	HMDB11170	1.2719
		gamma-glutamylleucine		151023	HMDB11171	1.1449
		gamma-glutamyl-alpha-lysine		65254		1.1775
		gamma-glutamyl-epsilon-lysine		7015685	HMDB03869	1.1162
		gamma-glutamylmethionine		7009567	HMDB29155	1.0923
		gamma-glutamylphenylalanine		111299	HMDB00594	1.3912
		gamma-glutamylthreonine		76078708	HMDB29159	1.2212
		gamma-glutamyltryptophan		3989307	HMDB29160	1.4078
		gamma-glutamyltyrosine		94340	HMDB11741	1.1777
		gamma-glutamylvaline		7015683	HMDB11172	1.1842
		gamma-glutamyl-2-aminobutyrate				1.155
	Dipeptide Derivative	N-acetylcarnosine		9903482	HMDB12881	1.0022
	Dipeptide	glycylvaline		97417	HMDB28854	1.2996
		isoleucylglycine		342532	HMDB28907	1.0179
		leucylalanine		259321	HMDB28922	0.7702
		prolylglycine		6426709	HMDB11178	1.2439
		threonylphenylalanine		4099799	HMDB29068	1.0633
		valylleucine		352039	HMDB29131	0.9983
	Fibrinogen Cleavage Peptide	ADSGEGDFXAEGGGVR*		16133137		0.923
		DSGEGDFXAEGGGVR*				0.6296
	Acetylated Peptides	phenylacetylcarnitine		101724840		1.1983
		phenylacetylglutamate		11579826	HMDB59772	1.215
		phenylacetylglutamine	C04148	92258	HMDB06344	1.2362
		4-hydroxyphenylacetylglutamine				1.4657
		phenylacetylglycine	C05598	68144	HMDB00821	1.2744
Carbohydrate	Glycolysis, Gluconeogenesis, and Pyruvate Metabolism	1,5-anhydroglucitol (1,5-AG)	C07326	64960	HMDB02712	0.9141
		glucose	C00031	79025	HMDB00122	1.0843
		pyruvate	C00022	1060	HMDB00243	1.0452
		lactate	C00186	612	HMDB00190	1.1316
		glycerate	C00258	752	HMDB00139	1.0968
	Pentose Metabolism	ribitol	C00474	6912	HMDB00508	1.1619
		ribonate	C01685	5460677	HMDB00867	1.2089
		xylose	C00181	135191	HMDB00098	1.1841
		arabinose	C00216	66308	HMDB00646	1.0084
		arabitol/xylitol	C01904	6912		1.3354
		ribulose/xylulose		5289590		0.4096
		arabonate/xylonate				1.2255
	Glycogen Metabolism	maltose	C00208	10991489	HMDB00163	1.6179
	Disaccharides and Oligosaccharides	lactose	C00243	84571	HMDB00186	2.0022
		sucrose	C00089	5988	HMDB00258	1.6386
	Fructose, Mannose and Galactose Metabolism	fructose	C00095	5984	HMDB00660	1.2487
		mannitol/sorbitol	C00794	5780	HMDB00247	5.5953
		mannose	C00159	18950	HMDB00169	1.2321
		galactitol (dulcitol)	C01697	11850	HMDB00107	3.4914
		galactonate	C00880	128869	HMDB00565	1.1549
	Aminosugar Metabolism	glucuronate	C00191	444791	HMDB00127	1.3164
		N-acetylneuraminate	C00270	439197	HMDB00230	1.2993
		N-acetylglucosaminylasparagine	C04540	123826	HMDB00489	1.1562
		erythronate*		2781043	HMDB00613	1.226
		N-acetylglucosamine/N-acetylgalactosamine		24139	HMDB00215	1.2732
	Advanced Glycation End-product	N6-carboxymethyllysine		123800		1.751
Energy	TCA Cycle	citrate	C00158	311	HMDB00094	1.0533
		aconitate [cis or trans]	C00417		HMDB00072	1.0371
		alpha-ketoglutarate	C00026	51	HMDB00208	1.7306
		succinylcarnitine (C4-DC)		71464481	HMDB61717	1.1666
		succinate	C00042	1110	HMDB00254	1.4887
		fumarate	C00122	444972	HMDB00134	1.204
		malate	C00149	525	HMDB00156	1.2727
		citraconate/glutaconate				0.7987
		2-methylcitrate/homocitrate				1.1092
	Oxidative Phosphorylation	phosphate	C00009	1061	HMDB01429	1.0455
Lipid	Medium Chain Fatty Acid	caproate (6:0)	C01585	8892	HMDB00535	1.1468
		heptanoate (7:0)	C17714	8094	HMDB00666	1.3484
		caprylate (8:0)	C06423	379	HMDB00482	0.9695
		caprate (10:0)	C01571	2969	HMDB00511	0.8591
		10-undecenoate (11:1n1)	C13910	14891	HMDB33724	1.0016
		laurate (12:0)	C02679	3893	HMDB00638	1.0908
		5-dodecenoate (12:1n7)		5312378	HMDB00529	0.9106
	Long Chain Fatty Acid	myristate (14:0)	C06424	11005	HMDB00806	0.9457
		myristoleate (14:1n5)	C08322	5281119	HMDB02000	0.8262
		pentadecanoate (15:0)	C16537	13849	HMDB00826	0.9864
		palmitate (16:0)	C00249	985	HMDB00220	1.0483
		palmitoleate (16:1n7)	C08362	445638	HMDB03229	1.1006
		margarate (17:0)		10465	HMDB02259	1.009
		10-heptadecenoate (17:1n7)		5312435	HMDB60038	1.087
		stearate (18:0)	C01530	5281	HMDB00827	1.0202
		nonadecanoate (19:0)	C16535	12591	HMDB00772	1.132
		10-nonadecenoate (19:1n9)		5312513	HMDB13622	0.9518
		arachidate (20:0)	C06425	10467	HMDB02212	1.248
		eicosenoate (20:1)	C16526	5282768	HMDB02231	1.1691
		behenate (22:0)*	C08281	8215	HMDB00944	1.522
		erucate (22:1n9)	C08316	5281116	HMDB02068	2.1129
		nervonate (24:1n9)*	C08323	5281120	HMDB02368	1.3528
		oleate/vaccenate (18:1)				1.032
	Polyunsaturated Fatty Acid (n3 and n6)	stearidonate (18:4n3)	C16300	5312508	HMDB06547	1.0976
		eicosapentaenoate (EPA; 20:5n3)	C06428	446284	HMDB01999	1.016
		docosapentaenoate (n3 DPA; 22:5n3)	C16513	6441454	HMDB06528	1.015
		docosahexaenoate (DHA; 22:6n3)	C06429	445580	HMDB02183	1.0498
		docosatrienoate (22:3n3)	C16534	5312556	HMDB02823	1.0109
		linoleate (18:2n6)	C01595	5280450	HMDB00673	0.9627
		linolenate [alpha or gamma; (18:3n3 or 6)]	C06426	5280934	HMDB03073	1.0554
		dihomo-linolenate (20:3n3 or n6)	C03242	5280581	HMDB02925	0.929
		arachidonate (20:4n6)	C00219	444899	HMDB01043	1.0979
		adrenate (22:4n6)	C16527	5497181	HMDB02226	1.144
		docosapentaenoate (n6 DPA; 22:5n6)	C16513	6441454	HMDB01976	1.0953
		docosadienoate (22:2n6)	C16533	5282807	HMDB61714	1.3437
		dihomo-linoleate (20:2n6)	C16525	6439848	HMDB05060	1.0813
	Fatty Acid, Branched	15-methylpalmitate		17903417		0.9263
		17-methylstearate		3083779	HMDB37397	0.9583
	Fatty Acid, Dicarboxylate	2-hydroxyglutarate	C02630	43	HMDB00606	1.2908
		adipate	C06104	196	HMDB00448	0.7786
		3-methyladipate		12292	HMDB00555	1.2385
		maleate	C01384	444266	HMDB00176	0.7141
		pimelate (heptanedioate)	C02656	385	HMDB00857	1.2708
		suberate (octanedioate)	C08278	10457	HMDB00893	1.0942
		azelate (nonanedioate)	C08261	2266	HMDB00784	1.2267
		sebacate (decanedioate)	C08277	5192	HMDB00792	0.5784
		dodecanedioate	C02678	12736	HMDB00623	0.669
		tetradecanedioate		13185	HMDB00872	0.6176
		hexadecanedioate	C19615	10459	HMDB00672	0.8674
		octadecanedioate		70095	HMDB00782	1.1262
		eicosanodioate		75502		1.6125
		docosadioate	C19625	244872		1.8247
		3-carboxy-4-methyl-5-propyl-2-furanpropanoate (CMPF)		123979	HMDB61112	0.9839
	Fatty Acid, Amino	2-aminoheptanoate		227939		1.1759
		2-aminooctanoate		69522	HMDB00991	1.9429
	Fatty Acid, Keto	1-dihomo-linoleoylglycerol (20:2)				1.1045
	Fatty Acid Synthesis	malonate	C00383	867	HMDB00691	1.113
	Fatty Acid Metabolism (also BCAA Metabolism)	butyrylcarnitine (C4)	C02862	439829	HMDB02013	0.879
		propionylcarnitine (C3)	C03017	107738	HMDB00824	1.0386
		propionylglycine		98681	HMDB00783	0.8447
		methylmalonate (MMA)	C02170	487	HMDB00202	1.2144
	Fatty Acid Metabolism(Acyl Glycine)	N-palmitoylglycine		151008	HMDB13034	1.2798
	Fatty Acid Metabolism(Acyl Carnitine)	acetylcarnitine (C2)	C02571	1	HMDB00201	1.0965
		3-hydroxybutyrylcarnitine (2)			HMDB13127	1.1186
		hexanoylcarnitine (C6)		6426853	HMDB00705	1.0182
		octanoylcarnitine (C8)	C02838	123701	HMDB00791	1.1956
		decanoylcarnitine (C10)		10245190	HMDB00651	1.3283
		cis-4-decenoylcarnitine (C10:1)				1.1134
		laurylcarnitine (C12)		10427569	HMDB02250	1.2693
		myristoylcarnitine (C14)		6426854	HMDB05066	1.118
		palmitoylcarnitine (C16)	C02990	461	HMDB00222	1.1393
		palmitoleoylcarnitine (C16:1)*		71464547		1.1718
		stearoylcarnitine (C18)		6426855	HMDB00848	1.1156
		linoleoylcarnitine (C18:2)*		6450015	HMDB06469	1.2066
		oleoylcarnitine (C18:1)		6441392	HMDB05065	1.1892
		myristoleoylcarnitine (C14:1)*		90659872		1.2302
		suberoylcarnitine (C8-DC)				1.4111
		adipoylcarnitine (C6-DC)		71296139	HMDB61677	1.4936
		pimeloylcarnitine/3-methyladipoylcarnitine (C7-DC)				1.3243
		arachidoylcarnitine (C20)*			HMDB06460	1.1454
		arachidonoylcarnitine (C20:4)				1.1432
		behenoylcarnitine (C22)*				1.3717
		dihomo-linolenoylcarnitine (20:3n3 or 6)*				1.1324
		dihomo-linoleoylcarnitine (C20:2)*				1.2076
		eicosenoylcarnitine (C20:1)*				1.3191
		lignoceroylcarnitine (C24)*				1.4252
		margaroylcarnitine*			HMDB06210	0.9952
		nervonoylcarnitine (C24:1)*				1.5005
		cerotoylcarnitine (C26)*			HMDB06347	1.2544
		ximenoylcarnitine (C26:1)*				1.3312
	Carnitine Metabolism	deoxycarnitine	C01181	134	HMDB01161	1.1311
		carnitine	C00318	10917	HMDB00062	1.0194
	Ketone Bodies	acetoacetate	C00164	96	HMDB00060	0.5628
		3-hydroxybutyrate (BHBA)	C01089	441	HMDB00357	0.4962
	Fatty Acid, Monohydroxy	2-hydroxyoctanoate		94180	HMDB02264	1.2589
		2-hydroxydecanoate		21488		1.1304
		2-hydroxypalmitate		92836	HMDB31057	1.3041
		2-hydroxystearate	C03045	69417		1.1348
		3-hydroxyhexanoate		151492		1.2834
		3-hydroxyoctanoate		26613	HMDB01954	1.0905
		3-hydroxydecanoate		26612	HMDB02203	1.0874
		3-hydroxysebacate		3017884	HMDB00350	0.7831
		3-hydroxylaurate		94216	HMDB00387	1.4021
		16-hydroxypalmitate	C18218	10466	HMDB06294	0.9732
		13-HODE + 9-HODE		43013		1.0804
		14-HDoHE/17-HDoHE				3.7508
	Fatty Acid, Dihydroxy	12,13-DiHOME	C14829	10236635	HMDB04705	0.9753
		9,10-DiHOME	C14828	9966640	HMDB04704	0.9374
	Eicosanoid	12-HETE		5312983	HMDB06111	2.1936
		12-HHTrE	C20388	5283141	HMDB12535	1.6772
	Endocannabinoid	oleoyl ethanolamide		5283454	HMDB02088	1.2455
		palmitoyl ethanolamide	C16512	4671	HMDB02100	1.2639
	Inositol Metabolism	myo-inositol	C00137	892	HMDB00211	1.1819
		chiro-inositol	C19891		HMDB34220	1.854
	Phospholipid Metabolism	choline	C00114	305	HMDB00097	1.1598
		choline phosphate	C00588	1014	HMDB01565	1.1658
		glycerophosphorylcholine (GPC)	C00670	71920	HMDB00086	0.9118
		phosphoethanolamine	C00346	1015	HMDB00224	0.9822
		glycerophosphoethanolamine	C01233	123874	HMDB00114	1.0134
		glycerophosphoserine*		3081457		1.3024
		trimethylamine N-oxide	C01104	1145	HMDB00925	0.7475
		glycerophosphoinositol*		167572		1.0496
		1,2-dipalmitoyl-GPC (16:0/16:0)	D03585	452110	HMDB00564	1.3127
		1-palmitoyl-2-oleoyl-GPC (16:0/18:1)		6436017	HMDB07972	1.2688
		1-palmitoyl-2-linoleoyl-GPC (16:0/18:2)		5287971	HMDB07973	1.1772
		1-stearoyl-2-arachidonoyl-GPC (18:0/20:4)		16219824	HMDB08048	1.1251
		1-stearoyl-2-oleoyl-GPC (18:0/18:1)			HMDB08038	1.2577
		1-stearoyl-2-oleoyl-GPI (18:0/18:1)*				1.3863
		1-palmitoyl-2-arachidonoyl-GPC (16:0/20:4n6)		10747814	HMDB07982	1.1331
		1-stearoyl-2-linoleoyl-GPC (18:0/18:2)*			HMDB08039	1.1343
		1-linoleoyl-2-linolenoyl-GPC (18:2/18:3)*			HMDB08141	1.5982
		1-palmitoyl-2-palmitoleoyl-GPC (16:0/16:1)*			HMDB07969	1.354
		1-stearoyl-2-arachidonoyl-GPI (18:0/20:4)			HMDB09815	1.0541
		1-palmitoyl-2-linoleoyl-GPI (16:0/18:2)			HMDB09784	1.0548
		1-palmitoyl-2-arachidonoyl-GPI (16:0/20:4)*			HMDB09789	1.1337
		1-stearoyl-2-linoleoyl-GPI (18:0/18:2)			HMDB09809	1.2211
		1-palmitoyl-2-oleoyl-GPE (16:0/18:1)		5283496	HMDB05320	1.3518
		1-stearoyl-2-arachidonoyl-GPE (18:0/20:4)		5289133	HMDB09003	1.0845
		1-stearoyl-2-oleoyl-GPE (18:0/18:1)			HMDB08993	1.148
		1-palmitoyl-2-arachidonoyl-GPE (16:0/20:4)*		9546800	HMDB05323	1.1261
		1-palmitoyl-2-linoleoyl-GPE (16:0/18:2)		9546747	HMDB05322	1.2255
		1-stearoyl-2-linoleoyl-GPE (18:0/18:2)*		9546749	HMDB08994	1.1356
		1-palmitoyl-2-stearoyl-GPC (16:0/18:0)			HMDB07970	1.1991
		1-palmitoyl-2-oleoyl-GPI (16:0/18:1)*			HMDB09783	1.2389
		1,2-dilinoleoyl-GPC (18:2/18:2)		5288075	HMDB08138	1.1508
		1-oleoyl-2-linoleoyl-GPE (18:1/18:2)*		9546753	HMDB05349	1.1007
		1-linoleoyl-2-arachidonoyl-GPC (18:2/20:4n6)*			HMDB08147	1.3104
		arachidonoylcholine				1.4299
		dihomo-linolenoyl-choline				1.2894
		docosahexaenoylcholine				1.4764
		eicosapentaenoylcholine				1.5877
	Lysolipid	1-palmitoyl-GPC (16:0)		86554	HMDB10382	1.1202
		2-palmitoyl-GPC (16:0)*		15061532	HMDB61702	1.3389
		1-palmitoleoyl-GPC (16:1)*		24779461	HMDB10383	1.2732
		1-stearoyl-GPC (18:0)		497299	HMDB10384	1.0839
		1-oleoyl-GPC (18:1)		16081932	HMDB02815	1.165
		1-linoleoyl-GPC (18:2)	C04100	11988421	HMDB10386	1.1933
		1-linolenoyl-GPC (18:3)*			HMDB10388	1.3706
		1-arachidonoyl-GPC (20:4n6)*	C05208		HMDB10395	1.148
		1-lignoceroyl-GPC (24:0)			HMDB10405	1.1571
		1-palmitoyl-GPE (16:0)		9547069	HMDB11503	1.0508
		1-stearoyl-GPE (18:0)		9547068	HMDB11130	1.041
		2-stearoyl-GPE (18:0)*			HMDB11129	1.2984
		1-oleoyl-GPE (18:1)		9547071	HMDB11506	1.1241
		1-linoleoyl-GPE (18:2)*		52925130	HMDB11507	1.0216
		1-arachidonoyl-GPE (20:4n6)*		42607465	HMDB11517	0.9633
		1-palmitoyl-GPI (16:0)			HMDB61695	1.3804
		1-stearoyl-GPI (18:0)			HMDB61696	1.2789
		1-oleoyl-GPI (18:1)*				1.6666
		1-linoleoyl-GPI (18:2)*				1.5212
		1-arachidonoyl-GPI (20:4)*			HMDB61690	1.3483
		1-palmitoyl-GPA (16:0)	C04036	6419701	HMDB00327	1.2669
		1-arachidonoyl-GPA (20:4)				1.9093
		1-palmitoyl-GPG (16:0)*		3300276		1.343
		1-linoleoyl-GPG (18:2)*				1.3834
		1-linoleoyl-GPA (18:2)*			HMDB07856	1.2645
	Plasmalogen	1-(1-enyl-palmitoyl)-2-oleoyl-GPE (P-16:0/18:1)*			HMDB11342	1.3768
		1-(1-enyl-palmitoyl)-2-linoleoyl-GPE (P-16:0/18:2)*			HMDB11343	1.2585
		1-(1-enyl-palmitoyl)-2-palmitoyl-GPC (P-16:0/16:0)*		11146967	HMDB11206	1.2513
		1-(1-enyl-palmitoyl)-2-palmitoleoyl-GPC (P-16:0/16:1)*			HMDB11207	1.1617
		1-(1-enyl-palmitoyl)-2-arachidonoyl-GPE (P-16:0/20:4)*			HMDB11352	1.2018
		1-(1-enyl-palmitoyl)-2-oleoyl-GPC (P-16:0/18:1)*				1.253
		1-(1-enyl-stearoyl)-2-oleoyl-GPE (P-18:0/18:1)			HMDB11375	1.5436
		1-(1-enyl-stearoyl)-2-linoleoyl-GPE (P-18:0/18:2)*			HMDB11376	1.3924
		1-(1-enyl-palmitoyl)-2-arachidonoyl-GPC (P-16:0/20:4)*			HMDB11220	1.1381
		1-(1-enyl-palmitoyl)-2-linoleoyl-GPC (P-16:0/18:2)*			HMDB11211	1.1952
		1-(1-enyl-stearoyl)-2-arachidonoyl-GPE (P-18:0/20:4)*		9547058	HMDB05779	1.2498
	Lysoplasmalogen	1-(1-enyl-palmitoyl)-GPC (P-16:0)*		10917802	HMDB10407	1.1369
		1-(1-enyl-palmitoyl)-GPE (P-16:0)*				1.2487
		1-(1-enyl-oleoyl)-GPE (P-18:1)*				1.4063
		1-(1-enyl-stearoyl)-GPE (P-18:0)*				1.2125
		1-(1-enyl-oleoyl)-2-linoleoyl-GPE (P-18:1/18:2)*				1.2122
	Glycerolipid Metabolism	glycerol	C00116	753	HMDB00131	1.1677
		glycerol 3-phosphate	C00093	754	HMDB00126	1.0951
		glycerophosphoglycerol	C03274	439964		1.6049
	Monoacylglycerol	1-myristoylglycerol (14:0)	C01885	79050	HMDB11561	0.9009
		2-myristoylglycerol (14:0)		137938	HMDB11530	1.2262
		1-pentadecanoylglycerol (15:0)		190750		1.1553
		1-palmitoylglycerol (16:0)		14900	HMDB31074	1.1834
		1-margaroylglycerol (17:0)		107036		1.585
		1-oleoylglycerol (18:1)		5283468	HMDB11567	1.1531
		2-oleoylglycerol (18:1)		5319879	HMDB11537	1.1401
		1-linoleoylglycerol (18:2)		5283469		1.1428
		2-linoleoylglycerol (18:2)		5365676	HMDB11538	1.3016
		1-linolenoylglycerol (18:3)		53480978	HMDB11569	0.9154
		1-arachidonylglycerol (20:4)	C13857	5282281	HMDB11549	1.5796
		2-arachidonoylglycerol (20:4)	C13856	5282280	HMDB04666	1.6231
		1-docosahexaenoylglycerol (22:6)			HMDB11587	1.4531
		1-dihomo-linolenylglycerol (20:3)				1.0105
		2-docosahexaenoylglycerol (22:6)*			HMDB11557	1.4783
		1-palmitoleoylglycerol (16:1)*			HMDB11565	1.1835
		2-palmitoleoylglycerol (16:1)*			HMDB11565	1.107
		1-eicosapentaenoylglycerol (20:5)*			HMDB11580	1.5159
	Diacylglycerol	diacylglycerol (16:1/18:2 [2], 16:0/18:3 [1])*				0.7518
		oleoyl-linoleoyl-glycerol (18:1/18:2) [1]			HMDB07219	0.955
		oleoyl-linoleoyl-glycerol (18:1/18:2) [2]			HMDB07219	1.004
		oleoyl-linolenoyl-glycerol (18:1/18:3) [2]*			HMDB07220	1.1166
		oleoyl-arachidonoyl-glycerol (18:1/20:4) [2]*			HMDB07228	1.3959
		linoleoyl-arachidonoyl-glycerol (18:2/20:4) [1]*			HMDB07257	1.0253
		linoleoyl-arachidonoyl-glycerol (18:2/20:4) [2]*			HMDB07257	1.3725
		linoleoyl-linoleoyl-glycerol (18:2/18:2) [1]*			HMDB07248	0.6565
		linoleoyl-linolenoyl-glycerol (18:2/18:3) [2]*			HMDB07250	0.7219
		linoleoyl-docosahexaenoyl-glycerol (18:2/22:6) [2]*			HMDB07266	0.9068
		palmitoyl-arachidonoyl-glycerol (16:0/20:4) [1]*			HMDB07112	1.7599
		palmitoyl-arachidonoyl-glycerol (16:0/20:4) [2]*			HMDB07112	1.3229
		palmitoyl-oleoyl-glycerol (16:0/18:1) [2]*	C13861		HMDB07102	1.2858
		palmitoyl-linoleoyl-glycerol (16:0/18:2) [1]*		9543695	HMDB07103	0.9653
		palmitoyl-linoleoyl-glycerol (16:0/18:2) [2]*			HMDB07103	1.0849
		oleoyl-oleoyl-glycerol (18:1/18:1) [1]*			HMDB07218	1.4603
		oleoyl-oleoyl-glycerol (18:1/18:1) [2]*			HMDB07218	1.1314
		palmitoleoyl-arachidonoyl-glycerol (16:1/20:4) [2]*				0.958
	Sphingolipid Metabolism	sphinganine	C00836	3126	HMDB00269	1.4145
		sphinganine-1-phosphate		520	HMDB01383	1.216
		N-palmitoyl-sphinganine (d18:0/16:0)		5283572	HMDB11760	1.53
		N-palmitoyl-sphingadienine (d18:2/16:0)*				1.1093
		myristoyl dihydrosphingomyelin (d18:0/14:0)*			HMDB12085	1.1755
		palmitoyl dihydrosphingomyelin (d18:0/16:0)*		9939965		1.2562
		behenoyl dihydrosphingomyelin (d18:0/22:0)*			HMDB12091	1.4855
		palmitoyl sphingomyelin (d18:1/16:0)		9939941		1.1525
		stearoyl sphingomyelin (d18:1/18:0)	C00550	6453725	HMDB01348	1.0699
		behenoyl sphingomyelin (d18:1/22:0)*			HMDB12103	1.1452
		tricosanoyl sphingomyelin (d18:1/23:0)*			HMDB12105	1.1819
		lignoceroyl sphingomyelin (d18:1/24:0)				1.1697
		sphingomyelin (d18:1/14:0, d16:1/16:0)*		11433862	HMDB12097	1.1882
		sphingomyelin (d18:2/14:0, d18:1/14:1)*				1.2278
		sphingomyelin (d17:1/16:0, d18:1/15:0, d16:1/17:0)*				1.1094
		sphingomyelin (d18:2/16:0, d18:1/16:1)*				1.1524
		sphingomyelin (d18:1/17:0, d17:1/18:0, d19:1/16:0)				1.1126
		sphingomyelin (d18:1/18:1, d18:2/18:0)		6443882	HMDB12101	1.0851
		sphingomyelin (d18:1/20:0, d16:1/22:0)*			HMDB12102	1.0951
		sphingomyelin (d18:1/20:1, d18:2/20:0)*				1.0206
		sphingomyelin (d18:1/21:0, d17:1/22:0, d16:1/23:0)*				1.1134
		sphingomyelin (d18:1/22:1, d18:2/22:0, d16:1/24:1)*			HMDB12104	1.0574
		sphingomyelin (d18:2/23:0, d18:1/23:1, d17:1/24:1)*				1.1805
		sphingomyelin (d18:1/24:1, d18:2/24:0)*			HMDB12107	1.2785
		sphingomyelin (d18:2/24:1, d18:1/24:2)*				1.1285
		sphingosine	C00319	5353955	HMDB00252	1.4944
		sphingosine 1-phosphate	C06124	5283560	HMDB00277	1.2124
		N-palmitoyl-sphingosine (d18:1/16:0)		5283564	HMDB04949	1.559
		N-stearoyl-sphingosine (d18:1/18:0)*		5283565	HMDB04950	1.5605
		glycosyl-N-palmitoyl-sphingosine (d18:1/16:0)				1.4183
		glycosyl-N-stearoyl-sphingosine (d18:1/18:0)				1.3731
		lactosyl-N-palmitoyl-sphingosine (d18:1/16:0)				1.2817
		lactosyl-N-nervonoyl-sphingosine (d18:1/24:1)*				1.5661
		sphingomyelin (d18:2/23:1)*				1.1154
		sphingomyelin (d18:2/21:0, d16:2/23:0)*				1.0582
		sphingomyelin (d18:1/20:2, d18:2/20:1, d16:1/22:2)*				1.0082
		sphingomyelin (d18:2/24:2)*				1.0412
		sphingomyelin (d18:1/25:0, d19:0/24:1, d20:1/23:0, d19:1/24:0)*				0.9542
		sphingomyelin (d18:1/22:2, d18:2/22:1, d16:1/24:2)*				1.0146
		sphingomyelin (d18:0/20:0, d16:0/22:0)*				1.2224
		sphingomyelin (d18:0/18:0, d19:0/17:0)*			HMDB12087	1.5465
		sphingomyelin (d17:2/16:0, d18:2/15:0)*				1.1967
		sphingomyelin (d18:2/18:1)*				1.0057
		sphingomyelin (d18:1/19:0, d19:1/18:0)*				1.1158
	Mevalonate Metabolism	3-hydroxy-3-methylglutarate	C03761	1662	HMDB00355	1.1976
	Sterol	cholesterol	C00187	11025495	HMDB00067	1.2885
		7-alpha-hydroxy-3-oxo-4-cholestenoate (7-Hoca)	C17337	3081085	HMDB12458	1.0478
		3beta,7alpha-dihydroxy-5-cholestenoate	C17335	3081084		1.2679
		3beta-hydroxy-5-cholestenoate	C17333	165511		1.1854
		4-cholesten-3-one	C00599	91477	HMDB00921	1.0829
		beta-sitosterol	C01753	222284	HMDB00852	2.0975
		campesterol	C01789	173183	HMDB02869	1.7938
	Steroid	pregnenolone sulfate		105074	HMDB00774	0.9843
		21-hydroxypregnenolone disulfate		134595		0.8559
		5alpha-pregnan-3beta,20beta-diol monosulfate (1)				0.7381
		5alpha-pregnan-3beta,20alpha-diol monosulfate (2)				0.5728
		5alpha-pregnan-3beta,20alpha-diol disulfate				0.7414
		5alpha-pregnan-3(alpha or beta),20beta-diol disulfate		5127902		1.4544
		pregnen-diol disulfate*				1.253
		pregn steroid monosulfate*				0.7412
		pregnanediol-3-glucuronide		123796	HMDB10318	0.8425
		cortisol	C00735	5754	HMDB00063	1.1062
		cortisone	C00762	222786	HMDB02802	1.0068
		dehydroisoandrosterone sulfate (DHEA-S)	C04555	12594	HMDB01032	0.7713
		16a-hydroxy DHEA 3-sulfate				0.992
		epiandrosterone sulfate		9929317		0.8519
		androsterone sulfate		159663	HMDB02759	0.9549
		androstenediol (3beta,17beta) monosulfate (1)		13847309	HMDB03818	0.7159
		androstenediol (3beta,17beta) monosulfate (2)				0.5664
		androstenediol (3alpha, 17alpha) monsulfate (2)				1.011
		androstenediol (3alpha, 17alpha) monsulfate (3)				1.1863
		androstenediol (3beta,17beta) disulfate (1)	C04295	87120982	HMDB03818	1.041
		androstenediol (3beta,17beta) disulfate (2)	C04295	87120982	HMDB03818	1.1271
		5alpha-androstan-3alpha,17beta-diol monosulfate (1)				1.0302
		5alpha-androstan-3alpha,17alpha-diol disulfate				7.7928
		5alpha-androstan-3beta,17alpha-diol disulfate				0.9565
		5alpha-androstan-3alpha,17beta-diol disulfate				10.8899
		5alpha-androstan-3beta,17beta-diol disulfate	C12525	242332	HMDB00493	1.8194
		andro steroid monosulfate (1)*	C04555		HMDB02759	0.7892
		etiocholanolone glucuronide		270605	HMDB04484	0.7003
		5alpha-androstan-3alpha,17beta-diol monosulfate (2)				4.8065
	Primary Bile Acid Metabolism	cholate	C00695	221493	HMDB00619	3.174
		glycocholate	C01921	10140	HMDB00138	2.2416
		taurocholate	C05122	6675	HMDB00036	6.4871
		chenodeoxycholate	C02528	10133	HMDB00518	2.5729
		glycochenodeoxycholate	C05466	12544	HMDB00637	1.2244
		taurochenodeoxycholate	C05465	387316	HMDB00951	2.6881
		tauro-beta-muricholate		168408	HMDB00932	4.6533
		glycochenodeoxycholate glucuronide (1)				3.0809
		glycochenodeoxycholate sulfate				4.1041
		glycocholate sulfate				5.086
	Secondary Bile Acid Metabolism	deoxycholate	C04483	222528	HMDB00626	1.3605
		deoxycholic acid sulfate				1.2439
		glycodeoxycholate	C05464	3035026	HMDB00631	1.0954
		taurodeoxycholate	C05463	2733768	HMDB00896	2.0878
		glycolithocholate	C15557	115245	HMDB00698	0.9586
		glycolithocholate sulfate*	C11301	72222	HMDB02639	1.8109
		taurolithocholate 3-sulfate	C03642	440071	HMDB02580	2.7252
		ursodeoxycholate	C07880	31401	HMDB00946	0.5417
		isoursodeoxycholate	C17662	127601	HMDB00686	0.5229
		glycoursodeoxycholate		12310288	HMDB00708	1.6752
		tauroursodeoxycholate		9848818	HMDB00874	2.6957
		hyocholate	C17649	92805	HMDB00760	2.7017
		glycohyocholate				2.8925
		glycocholenate sulfate*				1.6195
		taurocholenate sulfate				2.6143
		glycodeoxycholate sulfate				2.6349
	Ceramides	ceramide (d18:1/17:0, d17:1/18:0)*				1.4881
		ceramide (d18:1/20:0, d16:1/22:0, d20:1/18:0)*				1.2913
		ceramide (d18:2/24:1, d18:1/24:2)*				1.1671
		glycosyl ceramide (d18:1/20:0, d16:1/22:0)*				1.2384
	Fatty Acid Metabolism (Acyl Choline)	palmitoylcholine		151731		1.6476
		palmitoloelycholine				1.8387
		oleoylcholine				1.622
		linoleoylcholine*				1.6339
		stearoylcholine*				1.3412
	Fatty Acid Metabolism (Acyl Glutamine)	hexanoylglutamine				0.7938
Nucleotide	Purine Metabolism, (Hypo)Xanthine/Inosine containing	inosine	C00294	6021	HMDB00195	0.4312
		hypoxanthine	C00262	790	HMDB00157	1.1047
		xanthine	C00385	1188	HMDB00292	1.4045
		xanthosine	C01762	64959	HMDB00299	0.9071
		N1-methylinosine		65095	HMDB02721	1.0854
		urate	C00366	1175	HMDB00289	1.0771
		allantoin	C02350	204	HMDB00462	1.4191
	Purine Metabolism, Adenine containing	adenosine 5'-monophosphate (AMP)	C00020	6083	HMDB00045	1.2185
		adenine	C00147	190	HMDB00034	1.09
		N1-methyladenosine	C02494	27476	HMDB03331	1.1557
		N6-carbamoylthreonyladenosine		161466	HMDB41623	1.374
	Purine Metabolism, Guanine containing	guanosine	C00387	6802	HMDB00133	0.3827
		7-methylguanine	C02242	11361	HMDB00897	1.1394
		N2,N2-dimethylguanosine		92919	HMDB04824	1.1192
	Pyrimidine Metabolism, Orotate containing	dihydroorotate	C00337	648	HMDB03349	1.1114
		orotate	C00295	967	HMDB00226	1.3528
		orotidine		92751	HMDB00788	1.2466
	Pyrimidine Metabolism, Uracil containing	uridine	C00299	6029	HMDB00296	1.01
		uracil	C00106	1174	HMDB00300	1.1571
		pseudouridine	C02067	15047	HMDB00767	1.208
		5-methyluridine (ribothymidine)		445408	HMDB00884	1.0136
		2'-deoxyuridine	C00526	13712	HMDB00012	1.2644
		3-ureidopropionate	C02642	111	HMDB00026	1.4182
		beta-alanine	C00099	239	HMDB00056	1.0617
		N-acetyl-beta-alanine	C01073	76406		1.2578
	Pyrimidine Metabolism, Cytidine containing	cytidine	C00475	6175	HMDB00089	1.642
		cytosine	C00380	597	HMDB00630	1.998
		3-methylcytidine		159649		1.0156
		2'-O-methylcytidine		150971		0.7963
	Pyrimidine Metabolism, Thymine containing	5,6-dihydrothymine	C00906	93556	HMDB00079	1.1709
		3-aminoisobutyrate	C05145	64956	HMDB03911	1.4009
	Purine and Pyrimidine Metabolism	methylphosphate		13130	HMDB61711	1.5508
Cofactors and Vitamins	Nicotinate and Nicotinamide Metabolism	quinolinate	C03722	1066	HMDB00232	1.1532
		nicotinamide	C00153	936	HMDB01406	0.9598
		1-methylnicotinamide	C02918	10129985	HMDB00699	0.9179
		trigonelline (N'-methylnicotinate)	C01004	5570	HMDB00875	1.1154
		N1-Methyl-2-pyridone-5-carboxamide	C05842	69698	HMDB04193	1.1013
		N1-Methyl-4-pyridone-3-carboxamide	C05843	440810	HMDB04194	1.0959
	Pantothenate and CoA Metabolism	pantothenate	C00864	6613	HMDB00210	0.9114
	Ascorbate and Aldarate Metabolism	threonate	C01620	151152	HMDB00943	0.7495
		oxalate (ethanedioate)	C00209	971	HMDB02329	0.7571
		gulonate*	C00257	9794176	HMDB03290	1.1134
	Tocopherol Metabolism	alpha-tocopherol	C02477	14985	HMDB01893	1.1363
		gamma-CEHC		133098	HMDB01931	0.9353
		gamma-tocopherol/beta-tocopherol				0.9737
	Hemoglobin and Porphyrin Metabolism	bilirubin (Z,Z)	C00486	5280352	HMDB00054	1.171
		bilirubin (E,E)*		5315454		1.1844
		bilirubin (E,Z or Z,E)*		5799469	HMDB00488	1.1443
		biliverdin	C00500	5353439	HMDB01008	1.1347
		I-urobilinogen	C05790	26818	HMDB04157	4.6303
		L-urobilin	C05793	5280818	HMDB04159	4.078
	Vitamin A Metabolism	retinol (Vitamin A)	C00473	445354	HMDB00305	1.033
	Vitamin B6 Metabolism	pyridoxate	C00847	6723	HMDB00017	1.3056
Xenobiotics	Benzoate Metabolism	hippurate	C01586	464	HMDB00714	1.4322
		2-hydroxyhippurate (salicylurate)	C07588	10253	HMDB00840	5.5355
		3-hydroxyhippurate		450268	HMDB06116	0.6278
		4-hydroxyhippurate		151012	HMDB13678	0.6873
		benzoate	C00180	243	HMDB01870	1.2403
		4-hydroxybenzoate	C00156	135	HMDB00500	0.8519
		catechol sulfate		3083879	HMDB59724	1.0568
		O-methylcatechol sulfate		22473	HMDB60013	1.1013
		3-methyl catechol sulfate (1)				1.0339
		3-methyl catechol sulfate (2)				0.9761
		4-methylcatechol sulfate				0.8154
		2-ethylphenylsulfate				0.9429
		4-ethylphenylsulfate	C13637			1.0359
		4-vinylphenol sulfate	C05627	6426766	HMDB04072	1.4143
		3-methoxycatechol sulfate (1)				0.9388
		3-methoxycatechol sulfate (2)				0.7076
		methyl-4-hydroxybenzoate sulfate				0.4795
		propyl 4-hydroxybenzoate	D01422	7175	HMDB32574	0.8881
		propyl 4-hydroxybenzoate sulfate				1.0967
		p-cresol sulfate		4615423	HMDB11635	1.1063
		o-cresol sulfate		11615528		1.423
		3-(3-hydroxyphenyl)propionate sulfate		187488		0.7475
		3-(3-hydroxyphenyl)propionate	C11457	91	HMDB00375	0.5969
		3-phenylpropionate (hydrocinnamate)	C05629	107	HMDB00764	1.8338
	Xanthine Metabolism	caffeine	C07481	2519	HMDB01847	1.1409
		paraxanthine	C13747	4687	HMDB01860	0.9908
		theobromine	C07480	5429	HMDB02825	0.7564
		theophylline	C07130	2153	HMDB01889	1.3421
		1-methylurate	C16359	69726	HMDB03099	1.1072
		7-methylurate	C16355	69160	HMDB11107	0.8793
		1,3-dimethylurate		70346	HMDB01857	1.2739
		1,7-dimethylurate	C16356	91611	HMDB11103	1.2229
		3,7-dimethylurate	C16360	83126	HMDB01982	0.6625
		1,3,7-trimethylurate	C16361	79437	HMDB02123	0.7866
		1-methylxanthine	C16358	80220	HMDB10738	0.9711
		3-methylxanthine	C16357	70639	HMDB01886	0.991
		7-methylxanthine	C16353	68374	HMDB01991	0.7969
		5-acetylamino-6-amino-3-methyluracil	C16366	88299	HMDB04400	0.9441
		5-acetylamino-6-formylamino-3-methyluracil	C16365	108214	HMDB11105	0.7831
		caffeic acid sulfate			HMDB41708	1.0601
	Tobacco Metabolite	cotinine		854019	HMDB01046	0.6468
		hydroxycotinine		10219774	HMDB01390	0.8992
		cotinine N-oxide		9815514	HMDB01411	0.7758
		3-hydroxycotinine glucuronide		183115	HMDB01204	1.0436
	Food Component/Plant	2-piperidinone		12665	HMDB11749	2.1541
		2,3-dihydroxyisovalerate	C04039	677	HMDB12141	1.9986
		2-isopropylmalate	C02504	77	HMDB00402	2.159
		gluconate	C00257	10690	HMDB00625	0.94
		alliin	C08265	87310	HMDB33592	0.1083
		N-acetylalliin				0.3032
		beta-cryptoxanthin		6384256	HMDB33844	0.8991
		cinnamoylglycine		709625	HMDB11621	1.8124
		dihydroferulic acid		14340		1.6848
		ergothioneine	C05570	3032311	HMDB03045	0.9205
		erythritol	C00503	222285	HMDB02994	1.27
		ferulic acid 4-sulfate		6305574	HMDB29200	1.1149
		glycyrrhetinate	C02283	18526330	HMDB11628	1.0085
		homostachydrine*	C08283	441447	HMDB33433	1.3903
		indolin-2-one	C12312	321710		1.0333
		methyl indole-3-acetate		74706	HMDB29738	1.2079
		N-(2-furoyl)glycine		21863	HMDB00439	1.0443
		piperine	C03882	638024	HMDB29377	1.1591
		quinate	C00296	6508	HMDB03072	1.0241
		saccharin	D01085	5143	HMDB29723	1.3015
		acesulfame		36573	HMDB33585	1.7155
		S-allylcysteine		98280	HMDB34323	0.7207
		stachydrine	C10172	115244	HMDB04827	1.8992
		tartarate	C00898	444305	HMDB00956	0.6613
		theanine	C01047	439378	HMDB34365	2.3273
		thymol sulfate	C09908		HMDB01878	0.9739
		4-allylphenol sulfate				0.6571
		methyl glucopyranoside (alpha + beta)				2.1594
		4-vinylguaiacol sulfate				1.0651
		pyrraline		122228	HMDB33143	0.9569
		umbelliferone sulfate		129659		2.2066
		eugenol sulfate		180632		1.0312
		2-keto-3-deoxy-gluconate	C00204	161227	HMDB01353	1.3325
		isoeugenol sulfate				2.2749
	Bacterial/Fungal	tartronate (hydroxymalonate)	C02287	45	HMDB35227	1.0278
	Drug	2-hydroxyacetaminophen sulfate*		86290013		1.1556
		2-methoxyacetaminophen sulfate*		86290014		1.8957
		3-(cystein-S-yl)acetaminophen*		5233914		0.9313
		3-(N-acetyl-L-cystein-S-yl) acetaminophen		83967		0.713
		4-acetaminophen sulfate	C06804	83939	HMDB59911	1.0915
		4-acetamidophenol	C06804	1983	HMDB01859	3.0941
		4-acetamidophenylglucuronide		83944	HMDB10316	1.1233
		2-methoxyacetaminophen glucuronide*		14367271		1.0172
		salicyluric glucuronide*				2.7675
		ibuprofen acyl glucuronide		163959		0.8971
		ibuprofen	D00126	3672	HMDB01925	0.9984
		2-hydroxyibuprofen		10443535	HMDB60920	0.8287
		carboxyibuprofen		10444113	HMDB60564	0.247
		2-propylpentanoate (valproate)	C07185	3121	HMDB01877	1.1294
		4-acetylphenol sulfate		4684006		0.9496
		escitalopram	D07913	146570	HMDB05028	1.0623
		hydroquinone sulfate	C00530	161220	HMDB02434	0.97
		lidocaine	D00358	3676	HMDB14426	0.0117
		metoprolol	D02358	4171	HMDB01932	4.3027
		alpha-hydroxymetoprolol		114962	HMDB60994	1.3347
		metoprolol acid metabolite*		62936		4.3538
		N-ethylglycinexylidide	C16561	24415	HMDB60656	0.8403
		omeprazole	C07324	4594	HMDB01913	1.1698
		pantoprazole	C11806	4679	HMDB05017	14.9766
		ranitidine	D00422	3001055	HMDB01930	1
		salicylate	C00805	338	HMDB01895	5.9234
		S-carboxymethyl-L-cysteine	C03727	1080	HMDB29415	1.0923
		venlafaxine	C07187	5656	HMDB05016	1
		N,O-didesmethylvenlafaxine glucuronide			HMDB61167	1
		2-acetamidophenol sulfate		181671		1.1569
		tramadol	C07153	33741	HMDB14339	1
		O-desmethyltramadol glucuronide				1
		N-desmethyl tramadol		10354700	HMDB61007	1
		pregabalin		4715169		353.567
		O-desmethyltramadol		130829	HMDB60997	1
		sulfamethoxazole	D00285,C07315,D00447	5329	HMDB15150	2.9457
		cetirizine	C07778	2678	HMDB05032	0.1278
		mycophenolic acid	C20380,D05096	446541	HMDB15159	1.6853
		mycophenolic acid glucuronide		6442661		1.0323
	Chemical	diglycerol		42953		1.8075
		sulfate*	C00059	1118	HMDB01448	1.1686
		O-sulfo-L-tyrosine		514186		1.2275
		ethyl glucuronide		152226	HMDB10325	11.5875
		3-acetylphenol sulfate				0.7496
		2-aminophenol sulfate		181670	HMDB61116	1.1236
		dimethyl sulfone	C11142	6213	HMDB04983	1.4131
		ectoine	C06231	126041		0.9259
		lanthionine		98504		1.7042
		benzoylcarnitine*				2.023
		perfluorooctanesulfonic acid (PFOS)	C18142	74483	HMDB59586	1.3268
		succinimide	C07273	11439		1.1432
		N-methylpipecolate		11286529		1.83
		4-hydroxychlorothalonil		34217		0.9773
		1,2,3-benzenetriol sulfate (2)				0.8925
		2-methoxyresorcinol sulfate				1.1277
		3-hydroxypyridine sulfate				0.783
		ethyl paraben sulfate				0.3038
		6-hydroxyindole sulfate				1.0714
		thioproline		93176		0.9134
